# Supplementary material for: Subviral Dense Bodies of Human Cytomegalovirus Induce an Antiviral Type I Interferon Response
Source: Cells. 2022 Dec 13;11(24):4028. doi: 10.3390/cells11244028 (PMC9777239; doi:10.3390/cells11244028)
Supplement: Supplementary file 1 [file cells-11-04028-s001.zip]

Archive with 1 entries (1 files):
- cells-2026866-supplementary.pdf
